# Supplementary material for: Hydrogels for the treatment of rheumatoid arthritis
Source: Front Bioeng Biotechnol. 2022 Oct 12;10:1014543. doi: 10.3389/fbioe.2022.1014543 (PMC9597294; doi:10.3389/fbioe.2022.1014543)
Supplement: Supplementary file 1 [file Table1.XLSX]

## Sheet: Sheet1
Style of delivery	Drugs or cells		Design /manufacturing methods	Outstanding properities	References
Injectable hydrogels	DMARDs	Methotrexate	Combining black phosphorus nanosheets and platelet-rich plasma-chitosan thermoresponsive hydrogel	Excellent ability of drug releasing.Thermoresponsive.	Pan et al.,2020
Injectable hydrogels	DMARDs	Methotrexate	In situ gelation and employ Au NPs	Improved cytocompatibility,modulus and cell adhesion;Excellent ability of drug releasing	Nutan et al.,2020
Injectable hydrogels	DMARDs	Methotrexate	GDFDFDY were used to create a supramolecular self-assembling hydrogel	The excellent ability to control the proliferation and migration of rheumatoid arthritis synoviocytes	Ma et al.,2022
Injectable hydrogels	DMARDs	Methotrexate	A novel click-crosslinked HA (Cx-HA) depot was developed through the click crosslinking reaction between tetrazine-modified HA and trans-cyclooctene-modified HA	Excellent ability of drug releasing.	Seo et al.2019
Injectable hydrogels	DMARDs	Methotrexate	Oligochitosan and hypromellose phthalate-based polyelectrolyte complexes	Thermosensitive.Excellent ability of drug releasing.	Agostini et al.，2021
Injectable hydrogels	DMARDs	Methotrexate	Methotrexate and transforming growth factor β1 are loaded in nano-Fe3O4 composite chitosan-polyolefin to construct a multifunctional hydrogel.	Inhibit inflammation and promote cartilage regeneration.Excellent mechanical properties	Gang et al.，2021
Injectable hydrogels	DMARDs	Methotrexate	The MTX and HA loaded drug-encapsulating NPs based on PLGA and DOTA were combined to synthesize the 177Lu-DOTA-HA-PLGA (MTX).	Bi-modal mechanisms of treatment through Lutetium177 and MTX.	Trujillo-Nolasco et al.，2019
Transdermal hydrogels	DMARDs	Methotrexate	Creating the PCL- PEG-PCL triblock copolymer through the reaction of ring opening copolymerization and applied it in the delivery of the fabrication loaded with MTX nanomicelles	Nanomicelles loaded;excellent non-newtonian property;the ability to overcome the skin barrier and relese the drug in a sustain way.	Qindeel et al.,2020
Transdermal hydrogels	DMARDs	Methotrexate	Combining a patch-like reservoir loaded with MTX (MTX-RV) and the hydrogel-forming microneedle arrays (HFMN)	The ability to overcome the skin barrier and relese the drug in a sustain way.Negligible side effects on skin.	Tekko et al.,2020
Injectable hydrogels	DMARDs	Iguratimod	Encapsulating IGUR in biodegradable polyvinyl alcohol micelles and load it into the in situ injected hyaluronic acid hydrogels	Excellent mechanical properties and the ability of drug releasing	Ma et al.,2019
Injectable hydrogels	NSAIDs	Ketoprofen	Transforming the anti-inflammatory drug ketoprofen into the self-assembled products through covalent conversion	Excellent ability of drug loading and releasing.	Chen et al.,2017
Transdermal hydrogels	NSAIDs	Ibuprofen	The Eudragit® L 100 (EL 100) NPs containing IB were loaded into Carbopol® 934-based hydrogel	PH-responsive.The ability to overcome the skin barrier and relese the drug in a sustain way	Khan et al.,2021
Transdermal hydrogels	NSAIDs	Aceclofenac	Nanostructured lipid carrier (NLC)-based ACE (ACE-NLC) hydrogel	The ability to overcome the skin barrier and relese the drug in a sustain way.Nanoscale lipid carrier	Garg et al.,2021
Injectable hydrogels	Glucocorticoids	Glucocorticoids	Combining the thermo-responsive hydrogels with microparticles	Pseudoplastic behaviors.Good biological adhesion.The ability of sustain drug releasing.	Abou-EiNour et al.,2020
Injectable hydrogels	Anti-TNF-α drugs	Anti-TNF-α drugs	A promising drug system based on anti-TNF-α chondroitin sulfate (CS) modified poly(amidoamine) (CS/PAMAM) dendrimer NPs	Good biocompatibility.Nanoscale lipid carrier	Oliveira et al.,2021
Injectable hydrogels	Anti-TNF-α drugs	Infliximab	IncorporateING the infliximab into a thermoresponsive hydrogel synthetized by combining the pluronic F127 and HA with poly (γ-glutamic acid) (PGA)	Excellent biodegradability, biocompatibility, and the ability to continuously release	Chen et al.,2020
Injectable hydrogels	Chinese medicine preparation	Sanwujiaowan	Constructing the deep eutectic solvent (DEC) extract complex by heating the herb extracts with amino acid and citric acid.Then the DES-extract complex was introduced into the suitable hydrogel	Improved viscoelastic and mechanical properties	Xiao et al.，2022
Injectable hydrogels	Chinese medicine preparation	Triptolide	The HA hydrogel-loaded RGD-attached AuNPs containing the TP	Nanoscale lipid carrier.Delivering heat and drugs simultaneously	Li et al.,2022
Injectable hydrogels	Chinese medicine preparation	2-chloro-N(6)-cyclopentyl adenosine	Combining the nanocomposite hydrogel and acupuncture to improve the applications of TP in rheumatoid arthritis	The hydrogel was administrated at ST36 with a controllable and sustained release of drugs	Ren et al.,2021
Injectable hydrogels	Multiple drugs	Indomethacin and methotrexate	A temperature-sensitive hydrogel (D-NGel) containing nanoparticles (D-NPs), simultaneously delivering IND and MTX.	Temperature-sensitive.Co-delivery of indomethacin and methotrexate	Yin et al.，2020
Injectable hydrogels	Cells	ADMSCs	A kind of hydrogel with the ability of self-healing through the dynamic reactions between infliximab and modified polysaccharides	self-healable, anti-inflammatory, biocompatible, and biodegradable properties	Zhao et al.，2021
Injectable hydrogels	NO scavenging		A polymeric aggregate-embodied hybrid NO scavenging and sequential drug-releasing “click” hydrogel (M-NO)	NO-responsiveness.Biocompatibility.On-demand dual-stage drug releasing	Kim et al.，2021
